# Supplementary material for: ﻿Unveiling species diversity within the family Conidiobolaceae (Entomophthorales) in China: Descriptions of two new species and reassessment of the taxonomic position of Conidioboluspolyspermus
Source: MycoKeys. 2024 May 22;105:203–16. doi: 10.3897/mycokeys.105.117871 (PMC11137373; doi:10.3897/mycokeys.105.117871)
Supplement: XML Treatment for Conidiobolus jiangxiensis [file mycokeys.105.117871-treatment1.xml]

<!DOCTYPE tp:taxon-treatment
  PUBLIC "-//TaxonX//DTD Taxonomic Treatment Publishing DTD v0 20100105//EN" "tax-treatment-NSO.dtd">
<tp:taxon-treatment xmlns:tp="http://www.plazi.org/taxpub"><tp:treatment-meta><kwd-group><label>Taxon classification</label><kwd>
                <named-content content-type="kingdom">Fungi</named-content>
              </kwd><kwd>
                <named-content content-type="order">Entomophthorales</named-content>
              </kwd><kwd>
                <named-content content-type="family">Conidiobolaceae</named-content>
              </kwd></kwd-group><mixed-citation publication-type="journal"><person-group><name><surname>Nie</surname><given-names>Yong</given-names></name><name><surname>Yin</surname><given-names>Ying</given-names></name><name><surname>Zhao</surname><given-names>Heng</given-names></name><name><surname>Liu</surname><given-names>XiaoYong</given-names></name><name><surname>Huang</surname><given-names>Bo</given-names></name></person-group><article-title>﻿Unveiling species diversity within the family <tp:taxon-name><tp:taxon-name-part taxon-name-part-type="genus" reg="Conidiobolaceae">Conidiobolaceae</tp:taxon-name-part></tp:taxon-name> (<tp:taxon-name><tp:taxon-name-part taxon-name-part-type="order">Entomophthorales</tp:taxon-name-part></tp:taxon-name>) in China: Descriptions of two new species and reassessment of the taxonomic position of <italic><tp:taxon-name><tp:taxon-name-part taxon-name-part-type="genus" reg="Conidiobolus">Conidiobolus</tp:taxon-name-part><tp:taxon-name-part taxon-name-part-type="species" reg="polyspermus">polyspermus</tp:taxon-name-part></tp:taxon-name></italic></article-title><source>MycoKeys</source><day>22</day><month>05</month><year>2024</year><volume>105</volume><fpage>203</fpage><lpage>216</lpage><pub-id pub-id-type="doi">10.3897/mycokeys.105.117871</pub-id></mixed-citation></tp:treatment-meta><tp:nomenclature><label>﻿</label><tp:taxon-name>
              <object-id xmlns:xlink="http://www.w3.org/1999/xlink" content-type="arpha" xlink:type="simple">F3F83DFD-3AE9-5E02-8226-80D0FB03CF71</object-id>
              <tp:taxon-name-part taxon-name-part-type="genus" reg="Conidiobolus">Conidiobolus</tp:taxon-name-part>
              <tp:taxon-name-part taxon-name-part-type="species" reg="jiangxiensis">jiangxiensis</tp:taxon-name-part>
              <object-id xmlns:xlink="http://www.w3.org/1999/xlink" content-type="mycobank" xlink:type="simple">MycoBank No: 851495</object-id>
            </tp:taxon-name><tp:taxon-authority>B. Huang &amp; Y. Nie</tp:taxon-authority><tp:taxon-status xmlns:xlink="http://www.w3.org/1999/xlink" xlink:type="simple">sp. nov.</tp:taxon-status><xref ref-type="fig" rid="F2">Fig. 2</xref></tp:nomenclature><tp:treatment-sec sec-type="etymology" id="SECID0EMEBG"><title>Etymology.</title><p><italic>jiangxiensis</italic> (Lat.), referring to the region where the fungus was isolated.</p></tp:treatment-sec><tp:treatment-sec sec-type="distribution" id="SECID0EUEBG"><title>Known distribution.</title><p>Jiangxi Province, China.</p></tp:treatment-sec><tp:treatment-sec sec-type="Typification" id="SECID0EZEBG"><title>Typification.</title><p>China, Jiangxi Province, Nanchang City, Aixihu Forest Wetland Park, <named-content xmlns:xlink="http://www.w3.org/1999/xlink" content-type="dwc:verbatimCoordinates" xlink:type="simple"><named-content content-type="geo-json" specific-use="{&#34;type&#34;:&#34;Point&#34;,&#34;coordinates&#34;:[116.650000,29.150000]}" id="NCID0ECFBG" xlink:type="simple">28°69′N, 115°99′E</named-content></named-content>, from soil, 7 Dec. 2022, <italic>Y. Nie</italic>, holotype <named-content xmlns:xlink="http://www.w3.org/1999/xlink" content-type="dwc:institutional_code" xlink:title="Engineering Research Center of Biofilm Water Purification and Utilization Technology of Ministry of Education at Anhui University of Technology" xlink:href="http://grbio.org/institution/anhui-university" xlink:type="simple">BWPU</named-content> 221207. Ex-type culture <named-content xmlns:xlink="http://www.w3.org/1999/xlink" content-type="dwc:institutional_code" xlink:title="Research Center for Entomogenous Fungi at Anhui Agricultural University" xlink:href="http://grbio.org/institution/anhui-agricultural-university" xlink:type="simple">RCEF</named-content> 7484. GenBank: <abbrev xmlns:xlink="http://www.w3.org/1999/xlink" xlink:title="nuclear large subunit of rDNA" id="ABBRID0ERFBG" xlink:type="simple">nucLSU</abbrev> = <ext-link xmlns:xlink="http://www.w3.org/1999/xlink" xlink:href="PP034291" ext-link-type="gen" xlink:type="simple">PP034291</ext-link>; <italic>EFL</italic> = <ext-link xmlns:xlink="http://www.w3.org/1999/xlink" xlink:href="PP035215" ext-link-type="gen" xlink:type="simple">PP035215</ext-link>; <abbrev xmlns:xlink="http://www.w3.org/1999/xlink" xlink:title="mitochondrial small subunit of rDNA" id="ABBRID0EBGBG" xlink:type="simple">mtSSU</abbrev> = <ext-link xmlns:xlink="http://www.w3.org/1999/xlink" xlink:href="PP034295" ext-link-type="gen" xlink:type="simple">PP034295</ext-link>.</p><fig id="F2" position="float" orientation="portrait"><object-id xmlns:xlink="http://www.w3.org/1999/xlink" content-type="doi" xlink:type="simple">10.3897/mycokeys.105.117871.figure2</object-id><object-id xmlns:xlink="http://www.w3.org/1999/xlink" content-type="arpha" xlink:type="simple">216D39A0-9A97-5AD5-9E07-A3249B22D948</object-id><label>Figure 2.</label><caption><p><italic><tp:taxon-name><tp:taxon-name-part taxon-name-part-type="genus" reg="Conidiobolus">Conidiobolus</tp:taxon-name-part><tp:taxon-name-part taxon-name-part-type="species" reg="jiangxiensis">jiangxiensis</tp:taxon-name-part></tp:taxon-name></italic><named-content xmlns:xlink="http://www.w3.org/1999/xlink" content-type="dwc:institutional_code" xlink:title="Research Center for Entomogenous Fungi at Anhui Agricultural University" xlink:href="http://grbio.org/institution/anhui-agricultural-university" xlink:type="simple">RCEF</named-content> 7484 <bold>a</bold> colony on <abbrev xmlns:xlink="http://www.w3.org/1999/xlink" xlink:title="potato dextrose agar" id="ABBRID0EDHBG" xlink:type="simple">PDA</abbrev> after 3 d at 21 °C <bold>b</bold> mycelia unbranched at the edge of the colony <bold>c</bold> hyphal segments <bold>d–g</bold> primary conidiophores bearing a single primary conidia <bold>h–k</bold> primary conidia <bold>l, m</bold> primary conidia bearing a single secondary conidium <bold>n, o</bold> zygospores formed between adjacent segments of the same hypha <bold>p</bold> young zygospores <bold>q</bold> mature zygospores. Scale bars: 100 μm (<bold>b</bold>); 20 μm (<bold>d–q</bold>).</p></caption><graphic xmlns:xlink="http://www.w3.org/1999/xlink" xlink:href="mycokeys-105-203-g002.jpg" position="float" orientation="portrait" xlink:type="simple" id="oo_1053910.jpg"><uri content-type="original_file" xlink:type="simple">https://binary.pensoft.net/fig/1053910</uri></graphic></fig></tp:treatment-sec><tp:treatment-sec sec-type="material" id="SECID0EAIBG"><title>Additional specimens examined.</title><p>China, Jiangxi Province, Nanchang City, Aixihu Forest Wetland Park, <named-content xmlns:xlink="http://www.w3.org/1999/xlink" content-type="dwc:verbatimCoordinates" xlink:type="simple"><named-content content-type="geo-json" specific-use="{&#34;type&#34;:&#34;Point&#34;,&#34;coordinates&#34;:[116.650000,29.150000]}" id="NCID0EJIBG" xlink:type="simple">28°69′N, 115°99′E</named-content></named-content>, from soil, 7 Dec. 2022, <italic>Y. Nie</italic> culture <named-content xmlns:xlink="http://www.w3.org/1999/xlink" content-type="dwc:institutional_code" xlink:title="Research Center for Entomogenous Fungi at Anhui Agricultural University" xlink:href="http://grbio.org/institution/anhui-agricultural-university" xlink:type="simple">RCEF</named-content> 7485. GenBank: <abbrev xmlns:xlink="http://www.w3.org/1999/xlink" xlink:title="nuclear large subunit of rDNA" id="ABBRID0EUIBG" xlink:type="simple">nucLSU</abbrev> = <ext-link xmlns:xlink="http://www.w3.org/1999/xlink" xlink:href="PP034292" ext-link-type="gen" xlink:type="simple">PP034292</ext-link>; <italic>EFL</italic> = <ext-link xmlns:xlink="http://www.w3.org/1999/xlink" xlink:href="PP035216" ext-link-type="gen" xlink:type="simple">PP035216</ext-link>; <abbrev xmlns:xlink="http://www.w3.org/1999/xlink" xlink:title="mitochondrial small subunit of rDNA" id="ABBRID0EEJBG" xlink:type="simple">mtSSU</abbrev> = <ext-link xmlns:xlink="http://www.w3.org/1999/xlink" xlink:href="PP034296" ext-link-type="gen" xlink:type="simple">PP034296</ext-link>.</p></tp:treatment-sec><tp:treatment-sec sec-type="description" id="SECID0ENJBG"><title>Description.</title><p>Colonies on <abbrev xmlns:xlink="http://www.w3.org/1999/xlink" xlink:title="potato dextrose agar" id="ABBRID0ETJBG" xlink:type="simple">PDA</abbrev> at 21 °C after 3 d, white, reaching ca 11 mm in diameter. Mycelia white, 8–15 μm wide, often unbranched at the edge of colony, non-septate when young, and distended to segment after 7 d. Primary conidiophores often arising from hyphae, short, 30–95 × 7–10 μm, unbranched and producing a single primary conidium, without widening upward near the tip. Primary conidia forcibly discharged, globose to subglobose, 30–41 × 24–36 μm, papilla bluntly-round, 8–13 μm wide, 3.5–9 μm long. Secondary conidiophores arising from primary conidia, bearing a single similar but smaller replicative conidium to primary conidia. Microspores not observed on the <abbrev xmlns:xlink="http://www.w3.org/1999/xlink" xlink:title="potato dextrose agar" id="ABBRID0EXJBG" xlink:type="simple">PDA</abbrev> culture and on the 2% water agar. Zygospores formed in axial alignment with conjugating segments after 10 days, mature zygospores smooth, usually globose, sometimes subglobose, 20–30 μm in diameter, with a 2–3 μm thick wall.</p></tp:treatment-sec><tp:treatment-sec sec-type="notes" id="SECID0E2JBG"><title>Notes.</title><p><italic><tp:taxon-name><tp:taxon-name-part taxon-name-part-type="genus" reg="Conidiobolus">Conidiobolus</tp:taxon-name-part><tp:taxon-name-part taxon-name-part-type="species" reg="jiangxiensis">jiangxiensis</tp:taxon-name-part></tp:taxon-name></italic>, <italic><tp:taxon-name><tp:taxon-name-part taxon-name-part-type="genus" reg="Conidiobolus">C.</tp:taxon-name-part><tp:taxon-name-part taxon-name-part-type="species" reg="polyspermus">polyspermus</tp:taxon-name-part></tp:taxon-name></italic> and <italic><tp:taxon-name><tp:taxon-name-part taxon-name-part-type="genus" reg="Conidiobolus">C.</tp:taxon-name-part><tp:taxon-name-part taxon-name-part-type="species" reg="mycophilus">mycophilus</tp:taxon-name-part></tp:taxon-name></italic> exhibit close phylogenetic relatedness. However, the primary conidia and zygospores of <italic><tp:taxon-name><tp:taxon-name-part taxon-name-part-type="genus" reg="Conidiobolus">C.</tp:taxon-name-part><tp:taxon-name-part taxon-name-part-type="species" reg="jiangxiensis">jiangxiensis</tp:taxon-name-part></tp:taxon-name></italic> are smaller than those of <italic><tp:taxon-name><tp:taxon-name-part taxon-name-part-type="genus" reg="Conidiobolus">C.</tp:taxon-name-part><tp:taxon-name-part taxon-name-part-type="species" reg="polyspermus">polyspermus</tp:taxon-name-part></tp:taxon-name></italic>, and <italic><tp:taxon-name><tp:taxon-name-part taxon-name-part-type="genus" reg="Conidiobolus">C.</tp:taxon-name-part><tp:taxon-name-part taxon-name-part-type="species" reg="jiangxiensis">jiangxiensis</tp:taxon-name-part></tp:taxon-name></italic> is further set apart from <italic><tp:taxon-name><tp:taxon-name-part taxon-name-part-type="genus" reg="Conidiobolus">C.</tp:taxon-name-part><tp:taxon-name-part taxon-name-part-type="species" reg="mycophilus">mycophilus</tp:taxon-name-part></tp:taxon-name></italic> by its longer primary conidiophores and larger primary conidia (<xref ref-type="bibr" rid="B4">Drechsler 1961</xref>; <xref ref-type="bibr" rid="B33">Srinivasan and Thirumalachar 1965</xref>). Despite the high similarities in <abbrev xmlns:xlink="http://www.w3.org/1999/xlink" xlink:title="nuclear large subunit of rDNA" id="ABBRID0EWMBG" xlink:type="simple">nucLSU</abbrev> and <italic>EFL</italic> between <italic><tp:taxon-name><tp:taxon-name-part taxon-name-part-type="genus" reg="Conidiobolus">C.</tp:taxon-name-part><tp:taxon-name-part taxon-name-part-type="species" reg="jiangxiensis">jiangxiensis</tp:taxon-name-part></tp:taxon-name></italic> and <italic><tp:taxon-name><tp:taxon-name-part taxon-name-part-type="genus" reg="Conidiobolus">C.</tp:taxon-name-part><tp:taxon-name-part taxon-name-part-type="species" reg="polyspermus">polyspermus</tp:taxon-name-part></tp:taxon-name></italic>, their differentiation becomes evident through morphological traits. Similar instances of this phenomenon are observed in <italic><tp:taxon-name><tp:taxon-name-part taxon-name-part-type="genus" reg="Conidiobolus">C.</tp:taxon-name-part><tp:taxon-name-part taxon-name-part-type="species" reg="coronatus">coronatus</tp:taxon-name-part></tp:taxon-name></italic> and <italic><tp:taxon-name><tp:taxon-name-part taxon-name-part-type="genus" reg="Conidiobolus">C.</tp:taxon-name-part><tp:taxon-name-part taxon-name-part-type="species" reg="megalotocus">megalotocus</tp:taxon-name-part></tp:taxon-name></italic>, as well as <italic><tp:taxon-name><tp:taxon-name-part taxon-name-part-type="genus" reg="Conidiobolus">C.</tp:taxon-name-part><tp:taxon-name-part taxon-name-part-type="species" reg="mycophagus">mycophagus</tp:taxon-name-part></tp:taxon-name></italic> and <italic><tp:taxon-name><tp:taxon-name-part taxon-name-part-type="genus" reg="Conidiobolus">C.</tp:taxon-name-part><tp:taxon-name-part taxon-name-part-type="species" reg="lichenicolus">lichenicolus</tp:taxon-name-part></tp:taxon-name></italic>. Morphologically, <italic><tp:taxon-name><tp:taxon-name-part taxon-name-part-type="genus" reg="Conidiobolus">C.</tp:taxon-name-part><tp:taxon-name-part taxon-name-part-type="species" reg="jiangxiensis">jiangxiensis</tp:taxon-name-part></tp:taxon-name></italic> presents shorter primary conidiophores (no more than 95 μm) compared to the majority of other <italic><tp:taxon-name><tp:taxon-name-part taxon-name-part-type="genus" reg="Conidiobolus">Conidiobolus</tp:taxon-name-part></tp:taxon-name></italic> s.s. members. It closely resembles <italic><tp:taxon-name><tp:taxon-name-part taxon-name-part-type="genus" reg="Conidiobolus">C.</tp:taxon-name-part><tp:taxon-name-part taxon-name-part-type="species" reg="marcosporus">marcosporus</tp:taxon-name-part></tp:taxon-name></italic> (50–100 μm), <italic><tp:taxon-name><tp:taxon-name-part taxon-name-part-type="genus" reg="Conidiobolus">C.</tp:taxon-name-part><tp:taxon-name-part taxon-name-part-type="species" reg="lichenicolus">lichenicolus</tp:taxon-name-part></tp:taxon-name></italic> (30–100 μm), and <italic><tp:taxon-name><tp:taxon-name-part taxon-name-part-type="genus" reg="Conidiobolus">C.</tp:taxon-name-part><tp:taxon-name-part taxon-name-part-type="species" reg="gonimodes">gonimodes</tp:taxon-name-part></tp:taxon-name></italic> (20–80 μm) according to the length of primary conidiophores. Distinguishing features include its smaller primary conidia and zygospores in comparison to <italic><tp:taxon-name><tp:taxon-name-part taxon-name-part-type="genus" reg="Conidiobolus">C.</tp:taxon-name-part><tp:taxon-name-part taxon-name-part-type="species" reg="marcosporus">marcosporus</tp:taxon-name-part></tp:taxon-name></italic> (Srinivasan &amp; Thirumalachar, 1967) and larger primary conidia, as well as the absence of primary conidia arising as upward branches from hyphal knots, distinguishing it from <italic><tp:taxon-name><tp:taxon-name-part taxon-name-part-type="genus" reg="Conidiobolus">C.</tp:taxon-name-part><tp:taxon-name-part taxon-name-part-type="species" reg="lichenicolus">lichenicolus</tp:taxon-name-part></tp:taxon-name></italic> (<xref ref-type="bibr" rid="B35">Srinivasan and Thirumalachar 1968</xref>). Notably, <italic><tp:taxon-name><tp:taxon-name-part taxon-name-part-type="genus" reg="Conidiobolus">C.</tp:taxon-name-part><tp:taxon-name-part taxon-name-part-type="species" reg="jiangxiensis">jiangxiensis</tp:taxon-name-part></tp:taxon-name></italic> aligns with <italic><tp:taxon-name><tp:taxon-name-part taxon-name-part-type="genus" reg="Conidiobolus">C.</tp:taxon-name-part><tp:taxon-name-part taxon-name-part-type="species" reg="gonimodes">gonimodes</tp:taxon-name-part></tp:taxon-name></italic> based on primary conidia size, yet it differs by the distinct width of mycelia and the presence of unbranched primary conidiophores (<xref ref-type="bibr" rid="B4">Drechsler 1961</xref>). Furthermore, in the phylogenetic tree, <italic><tp:taxon-name><tp:taxon-name-part taxon-name-part-type="genus" reg="Conidiobolus">C.</tp:taxon-name-part><tp:taxon-name-part taxon-name-part-type="species" reg="jiangxiensis">jiangxiensis</tp:taxon-name-part></tp:taxon-name></italic> is distantly related to <italic><tp:taxon-name><tp:taxon-name-part taxon-name-part-type="genus" reg="Conidiobolus">C.</tp:taxon-name-part><tp:taxon-name-part taxon-name-part-type="species" reg="gonimodes">gonimodes</tp:taxon-name-part></tp:taxon-name></italic>. (Fig. <xref ref-type="fig" rid="F1">1</xref>)</p></tp:treatment-sec><tp:treatment-sec><!--Section generated to contain objects referenced in tp:taxon-treatment.--><fig id="F1" position="float" orientation="portrait"><object-id xmlns:xlink="http://www.w3.org/1999/xlink" content-type="doi" xlink:type="simple">10.3897/mycokeys.105.117871.figure1</object-id><object-id xmlns:xlink="http://www.w3.org/1999/xlink" content-type="arpha" xlink:type="simple">CB252601-1119-565F-B732-28E409730DF1</object-id><label>Figure 1.</label><caption><p>Maximum likelihood (<abbrev xmlns:xlink="http://www.w3.org/1999/xlink" xlink:title="Maximum likelihood" id="ABBRID0E54AG" xlink:type="simple">ML</abbrev>) tree obtained by phylogenetic analyses of the combined <abbrev xmlns:xlink="http://www.w3.org/1999/xlink" xlink:title="nuclear large subunit of rDNA" id="ABBRID0EC5AG" xlink:type="simple">nucLSU</abbrev>, <italic>EFL</italic> and <abbrev xmlns:xlink="http://www.w3.org/1999/xlink" xlink:title="mitochondrial small subunit of rDNA" id="ABBRID0EI5AG" xlink:type="simple">mtSSU</abbrev> sequences. Two <italic><tp:taxon-name><tp:taxon-name-part taxon-name-part-type="genus" reg="Azygosporus">Azygosporus</tp:taxon-name-part></tp:taxon-name></italic> and three <italic><tp:taxon-name><tp:taxon-name-part taxon-name-part-type="genus" reg="Microconidiobolus">Microconidiobolus</tp:taxon-name-part></tp:taxon-name></italic> species were served as outgroups. The proposed new species is in boldface. Maximum Likelihood bootstrap values (≥70%) / Bayesian posterior probabilities (≥0.95) of clades are provided alongside the branches. The scale bar at the bottom left indicates substitutions per site.</p></caption><graphic xmlns:xlink="http://www.w3.org/1999/xlink" xlink:href="mycokeys-105-203-g001.jpg" position="float" orientation="portrait" xlink:type="simple" id="oo_1053909.jpg"><uri content-type="original_file" xlink:type="simple">https://binary.pensoft.net/fig/1053909</uri></graphic></fig></tp:treatment-sec><ref-list><ref id="B4"><mixed-citation xmlns:xlink="http://www.w3.org/1999/xlink" xlink:type="simple"><person-group><name name-style="western"><surname>Drechsler</surname><given-names>C</given-names></name></person-group> (<year>1961</year>) <article-title>Two species of <italic><tp:taxon-name><tp:taxon-name-part taxon-name-part-type="genus">Conidiobolus</tp:taxon-name-part></tp:taxon-name></italic> often forming zygospores adjacent to antheridium-like distentions.</article-title><source>Mycologia</source><volume>53</volume>(<issue>3</issue>): <fpage>278</fpage>–<lpage>303</lpage>. <ext-link xlink:href="10.1080/00275514.1961.12017960" ext-link-type="doi" xlink:type="simple">https://doi.org/10.1080/00275514.1961.12017960</ext-link></mixed-citation></ref><ref id="B33"><mixed-citation xmlns:xlink="http://www.w3.org/1999/xlink" xlink:type="simple"><person-group><name name-style="western"><surname>Srinivasan</surname><given-names>MC</given-names></name><name name-style="western"><surname>Thirumalachar</surname><given-names>MJ</given-names></name></person-group> (<year>1965</year>) <article-title>Studies on species of <italic><tp:taxon-name><tp:taxon-name-part taxon-name-part-type="genus">Conidiobolus</tp:taxon-name-part></tp:taxon-name></italic> from India-IV.</article-title><source>Sydowia</source><volume>19</volume>: <fpage>86</fpage>–<lpage>91</lpage>.</mixed-citation></ref><ref id="B35"><mixed-citation xmlns:xlink="http://www.w3.org/1999/xlink" xlink:type="simple"><person-group><name name-style="western"><surname>Srinivasan</surname><given-names>MC</given-names></name><name name-style="western"><surname>Thirumalachar</surname><given-names>MJ</given-names></name></person-group> (<year>1968</year>) <article-title>Studies on species of <italic><tp:taxon-name><tp:taxon-name-part taxon-name-part-type="genus">Conidiobolus</tp:taxon-name-part></tp:taxon-name></italic> from India-V.</article-title><source>Mycopathologia</source><volume>36</volume>(<issue>3–4</issue>): <fpage>341</fpage>–<lpage>346</lpage>. <ext-link xlink:href="10.1007/BF02050380" ext-link-type="doi" xlink:type="simple">https://doi.org/10.1007/BF02050380</ext-link></mixed-citation></ref></ref-list></tp:taxon-treatment>
