# Supplementary material for: ﻿Unveiling species diversity within the family Conidiobolaceae (Entomophthorales) in China: Descriptions of two new species and reassessment of the taxonomic position of Conidioboluspolyspermus
Source: MycoKeys. 2024 May 22;105:203–16. doi: 10.3897/mycokeys.105.117871 (PMC11137373; doi:10.3897/mycokeys.105.117871)
Supplement: XML Treatment for Conidiobolus marcoconidius [file mycokeys.105.117871-treatment2.xml]

<!DOCTYPE tp:taxon-treatment
  PUBLIC "-//TaxonX//DTD Taxonomic Treatment Publishing DTD v0 20100105//EN" "tax-treatment-NSO.dtd">
<tp:taxon-treatment xmlns:tp="http://www.plazi.org/taxpub"><tp:treatment-meta><kwd-group><label>Taxon classification</label><kwd>
                <named-content content-type="kingdom">Fungi</named-content>
              </kwd><kwd>
                <named-content content-type="order">Entomophthorales</named-content>
              </kwd><kwd>
                <named-content content-type="family">Conidiobolaceae</named-content>
              </kwd></kwd-group><mixed-citation publication-type="journal"><person-group><name><surname>Nie</surname><given-names>Yong</given-names></name><name><surname>Yin</surname><given-names>Ying</given-names></name><name><surname>Zhao</surname><given-names>Heng</given-names></name><name><surname>Liu</surname><given-names>XiaoYong</given-names></name><name><surname>Huang</surname><given-names>Bo</given-names></name></person-group><article-title>﻿Unveiling species diversity within the family <tp:taxon-name><tp:taxon-name-part taxon-name-part-type="genus" reg="Conidiobolaceae">Conidiobolaceae</tp:taxon-name-part></tp:taxon-name> (<tp:taxon-name><tp:taxon-name-part taxon-name-part-type="order">Entomophthorales</tp:taxon-name-part></tp:taxon-name>) in China: Descriptions of two new species and reassessment of the taxonomic position of <italic><tp:taxon-name><tp:taxon-name-part taxon-name-part-type="genus" reg="Conidiobolus">Conidiobolus</tp:taxon-name-part><tp:taxon-name-part taxon-name-part-type="species" reg="polyspermus">polyspermus</tp:taxon-name-part></tp:taxon-name></italic></article-title><source>MycoKeys</source><day>22</day><month>05</month><year>2024</year><volume>105</volume><fpage>203</fpage><lpage>216</lpage><pub-id pub-id-type="doi">10.3897/mycokeys.105.117871</pub-id></mixed-citation></tp:treatment-meta><tp:nomenclature><label>﻿</label><tp:taxon-name>
              <object-id xmlns:xlink="http://www.w3.org/1999/xlink" content-type="arpha" xlink:type="simple">31A61AD9-4859-5A3F-8423-3D077AA0EA05</object-id>
              <tp:taxon-name-part taxon-name-part-type="genus" reg="Conidiobolus">Conidiobolus</tp:taxon-name-part>
              <tp:taxon-name-part taxon-name-part-type="species" reg="marcoconidius">marcoconidius</tp:taxon-name-part>
              <object-id xmlns:xlink="http://www.w3.org/1999/xlink" content-type="mycobank" xlink:type="simple">MycoBank No: 851496</object-id>
            </tp:taxon-name><tp:taxon-authority>B. Huang &amp; Y. Nie</tp:taxon-authority><tp:taxon-status xmlns:xlink="http://www.w3.org/1999/xlink" xlink:type="simple">sp. nov.</tp:taxon-status><xref ref-type="fig" rid="F3">Fig. 3</xref></tp:nomenclature><tp:treatment-sec sec-type="etymology" id="SECID0ENUBG"><title>Etymology.</title><p><italic>marcoconidius</italic> (Lat.), referring to its large primary conidia.</p></tp:treatment-sec><tp:treatment-sec sec-type="distribution" id="SECID0EVUBG"><title>Known distribution.</title><p>Anhui Provinces, China.</p></tp:treatment-sec><tp:treatment-sec sec-type="Typification" id="SECID0E1UBG"><title>Typification.</title><p>China, Anhui Province, Hefei City, Dashushan National Forest Park, <named-content xmlns:xlink="http://www.w3.org/1999/xlink" content-type="dwc:verbatimCoordinates" xlink:type="simple"><named-content content-type="geo-json" specific-use="{&#34;type&#34;:&#34;Point&#34;,&#34;coordinates&#34;:[117.283333,32.400000]}" id="NCID0EDVBG" xlink:type="simple">31°84′N, 117°17′E</named-content></named-content>, from plant debris, 15 Mar. 2022, <italic>Y. Yin</italic>, holotype DSS 20220315. Ex-type culture <named-content xmlns:xlink="http://www.w3.org/1999/xlink" content-type="dwc:institutional_code" xlink:title="Research Center for Entomogenous Fungi at Anhui Agricultural University" xlink:href="http://grbio.org/institution/anhui-agricultural-university" xlink:type="simple">RCEF</named-content> 6918. GenBank: <abbrev xmlns:xlink="http://www.w3.org/1999/xlink" xlink:title="nuclear large subunit of rDNA" id="ABBRID0EOVBG" xlink:type="simple">nucLSU</abbrev> = <ext-link xmlns:xlink="http://www.w3.org/1999/xlink" xlink:href="PP034289" ext-link-type="gen" xlink:type="simple">PP034289</ext-link>; <italic>EFL</italic> = <ext-link xmlns:xlink="http://www.w3.org/1999/xlink" xlink:href="PP035213" ext-link-type="gen" xlink:type="simple">PP035213</ext-link>; <abbrev xmlns:xlink="http://www.w3.org/1999/xlink" xlink:title="mitochondrial small subunit of rDNA" id="ABBRID0E5VBG" xlink:type="simple">mtSSU</abbrev> = <ext-link xmlns:xlink="http://www.w3.org/1999/xlink" xlink:href="PP034293" ext-link-type="gen" xlink:type="simple">PP034293</ext-link>.</p><fig id="F3" position="float" orientation="portrait"><object-id xmlns:xlink="http://www.w3.org/1999/xlink" content-type="doi" xlink:type="simple">10.3897/mycokeys.105.117871.figure3</object-id><object-id xmlns:xlink="http://www.w3.org/1999/xlink" content-type="arpha" xlink:type="simple">5EC1D2F3-7CEA-52AB-979C-49531F53BA43</object-id><label>Figure 3.</label><caption><p><italic><tp:taxon-name><tp:taxon-name-part taxon-name-part-type="genus" reg="Conidiobolus">Conidiobolus</tp:taxon-name-part><tp:taxon-name-part taxon-name-part-type="species" reg="marcoconidius">marcoconidius</tp:taxon-name-part></tp:taxon-name></italic><named-content xmlns:xlink="http://www.w3.org/1999/xlink" content-type="dwc:institutional_code" xlink:title="Research Center for Entomogenous Fungi at Anhui Agricultural University" xlink:href="http://grbio.org/institution/anhui-agricultural-university" xlink:type="simple">RCEF</named-content> 6918 <bold>a</bold> colony on <abbrev xmlns:xlink="http://www.w3.org/1999/xlink" xlink:title="potato dextrose agar" id="ABBRID0EAXBG" xlink:type="simple">PDA</abbrev> after 3 d at 21 °C <bold>b</bold> mycelia unbranched at the edge of the colony <bold>c</bold> hyphal segments <bold>d–f</bold> primary conidiophores <bold>g–j</bold> primary conidia <bold>k, l</bold> primary conidia bearing a single secondary conidium <bold>m</bold> secondary conidiophore branched at the base and bearing two secondary conidia at each tip <bold>n</bold> secondary conidiophore branched at the tip <bold>o</bold> secondary conidiophore branched at the base bearing 2-5 secondary conidia at each branch <bold>p, q</bold> zygospores formed between adjacent segments of the same hypha <bold>r</bold> mature zygospores. Scale bars: 100 μm (<bold>b, n</bold>); 20 μm (<bold>c–m, o–r</bold>).</p></caption><graphic xmlns:xlink="http://www.w3.org/1999/xlink" xlink:href="mycokeys-105-203-g003.jpg" position="float" orientation="portrait" xlink:type="simple" id="oo_1053911.jpg"><uri content-type="original_file" xlink:type="simple">https://binary.pensoft.net/fig/1053911</uri></graphic></fig></tp:treatment-sec><tp:treatment-sec sec-type="material" id="SECID0EBYBG"><title>Additional specimens examined.</title><p>China, Anhui Province, Hefei City, Binhu National Forest Park, <named-content xmlns:xlink="http://www.w3.org/1999/xlink" content-type="dwc:verbatimCoordinates" xlink:type="simple"><named-content content-type="geo-json" specific-use="{&#34;type&#34;:&#34;Point&#34;,&#34;coordinates&#34;:[117.633333,32.216667]}" id="NCID0EKYBG" xlink:type="simple">31°73'N, 117°38'E</named-content></named-content>, from plant debris, 10 May 2022, <italic>Y. Yin</italic>,, culture <named-content xmlns:xlink="http://www.w3.org/1999/xlink" content-type="dwc:institutional_code" xlink:title="Research Center for Entomogenous Fungi at Anhui Agricultural University" xlink:href="http://grbio.org/institution/anhui-agricultural-university" xlink:type="simple">RCEF</named-content> 7412. GenBank: GenBank: <abbrev xmlns:xlink="http://www.w3.org/1999/xlink" xlink:title="nuclear large subunit of rDNA" id="ABBRID0EVYBG" xlink:type="simple">nucLSU</abbrev> = <ext-link xmlns:xlink="http://www.w3.org/1999/xlink" xlink:href="PP034290" ext-link-type="gen" xlink:type="simple">PP034290</ext-link>; <italic>EFL</italic> = <ext-link xmlns:xlink="http://www.w3.org/1999/xlink" xlink:href="PP035214" ext-link-type="gen" xlink:type="simple">PP035214</ext-link>; <abbrev xmlns:xlink="http://www.w3.org/1999/xlink" xlink:title="mitochondrial small subunit of rDNA" id="ABBRID0EFZBG" xlink:type="simple">mtSSU</abbrev> = <ext-link xmlns:xlink="http://www.w3.org/1999/xlink" xlink:href="PP034294" ext-link-type="gen" xlink:type="simple">PP034294</ext-link>.</p></tp:treatment-sec><tp:treatment-sec sec-type="description" id="SECID0EOZBG"><title>Description.</title><p>Colonies on <abbrev xmlns:xlink="http://www.w3.org/1999/xlink" xlink:title="potato dextrose agar" id="ABBRID0EUZBG" xlink:type="simple">PDA</abbrev> at 21 °C after 3 d white, reaching ca 8 mm in diameter. Mycelia colorless, unbranched at the edge of colony, distended to a width of 9–20 μm segment after 5 d. Primary conidiophores unbranched, slightly curved at the tip, producing a single primary conidium, without widening upward near the tip, 105–230 × 10–16 μm. Primary conidia forcibly discharged, mostly globose, sometimes obovoid, 45–67 × 42–58 μm, with a sharp or round papilla, 13–22 μm wide, 4–13 μm long. Secondary conidia arising from primary conidia, with a short or long secondary condiophore, similar and smaller to the primary conidia. Secondary conidiophores branched at the base or tip, thus bearing 2 secondary conidia at each tip. Sometimes form 2–5 secondary conidia like “tomatoes on sticks” from small to large at each branch. Microconidia not observed on the <abbrev xmlns:xlink="http://www.w3.org/1999/xlink" xlink:title="potato dextrose agar" id="ABBRID0EYZBG" xlink:type="simple">PDA</abbrev> culture and on the 2% water agar. Zygospores formed between adjacent segments after 7 days, smooth, globose, 30–45 μm in diameter, with a 2–4 μm thick wall.</p></tp:treatment-sec><tp:treatment-sec sec-type="notes" id="SECID0E3ZBG"><title>Notes.</title><p><italic><tp:taxon-name><tp:taxon-name-part taxon-name-part-type="genus" reg="Conidiobolus">Conidiobolus</tp:taxon-name-part><tp:taxon-name-part taxon-name-part-type="species" reg="marcoconidius">marcoconidius</tp:taxon-name-part></tp:taxon-name></italic> is distinguished morphologically by its larger primary conidia compared to other <italic><tp:taxon-name><tp:taxon-name-part taxon-name-part-type="genus" reg="Conidiobolus">Conidiobolus</tp:taxon-name-part></tp:taxon-name></italic> s.s. species, with the exception of <italic><tp:taxon-name><tp:taxon-name-part taxon-name-part-type="genus" reg="Conidiobolus">C.</tp:taxon-name-part><tp:taxon-name-part taxon-name-part-type="species" reg="coronatus">coronatus</tp:taxon-name-part></tp:taxon-name></italic> (<xref ref-type="bibr" rid="B20">King 1977</xref>). Notably, it can be readily differentiated from <italic><tp:taxon-name><tp:taxon-name-part taxon-name-part-type="genus" reg="Conidiobolus">C.</tp:taxon-name-part><tp:taxon-name-part taxon-name-part-type="species" reg="coronatus">coronatus</tp:taxon-name-part></tp:taxon-name></italic> by the absence of villose spores (<xref ref-type="bibr" rid="B1">Batko 1964</xref>). Additionally, <italic><tp:taxon-name><tp:taxon-name-part taxon-name-part-type="genus" reg="Conidiobolus">C.</tp:taxon-name-part><tp:taxon-name-part taxon-name-part-type="species" reg="marcoconidius">marcoconidius</tp:taxon-name-part></tp:taxon-name></italic> is characterized by secondary conidiophores that branch at the base, giving rise to 2–5 secondary conidia resembling “tomatoes on sticks” at each branch, varying in size from small to large. In the phylogenetic tree, it forms a discrete clade, setting it apart from other <italic><tp:taxon-name><tp:taxon-name-part taxon-name-part-type="genus" reg="Conidiobolus">Conidiobolus</tp:taxon-name-part></tp:taxon-name></italic> s.s. species.</p></tp:treatment-sec><ref-list><ref id="B20"><mixed-citation xmlns:xlink="http://www.w3.org/1999/xlink" xlink:type="simple"><person-group><name name-style="western"><surname>King</surname><given-names>DS</given-names></name></person-group> (<year>1977</year>) <article-title>Systematics of <italic><tp:taxon-name><tp:taxon-name-part taxon-name-part-type="genus">Conidiobolus</tp:taxon-name-part></tp:taxon-name></italic> (<tp:taxon-name><tp:taxon-name-part taxon-name-part-type="order">Entomophthorales</tp:taxon-name-part></tp:taxon-name>) using numerical taxonomy III. Descriptions of recognized species.</article-title><source>Canadian Journal of Botany</source><volume>55</volume>(<issue>6</issue>): <fpage>718</fpage>–<lpage>729</lpage>. <ext-link xlink:href="10.1139/b77-086" ext-link-type="doi" xlink:type="simple">https://doi.org/10.1139/b77-086</ext-link></mixed-citation></ref><ref id="B1"><mixed-citation xmlns:xlink="http://www.w3.org/1999/xlink" xlink:type="simple"><person-group><name name-style="western"><surname>Batko</surname><given-names>A</given-names></name></person-group> (<year>1964</year>) <article-title>Notes on entomophthoraceous fungi in Poland <tp:taxon-name><tp:taxon-name-part taxon-name-part-type="genus">Entomophaga</tp:taxon-name-part></tp:taxon-name>.</article-title><source>Mémoires hors série</source><volume>2</volume>: <fpage>129</fpage>–<lpage>131</lpage>.</mixed-citation></ref></ref-list></tp:taxon-treatment>
