# Supplementary material for: ﻿Unveiling species diversity within the family Conidiobolaceae (Entomophthorales) in China: Descriptions of two new species and reassessment of the taxonomic position of Conidioboluspolyspermus
Source: MycoKeys. 2024 May 22;105:203–16. doi: 10.3897/mycokeys.105.117871 (PMC11137373; doi:10.3897/mycokeys.105.117871)
Supplement: XML Treatment for Conidiobolus polyspermus [file mycokeys.105.117871-treatment3.xml]

<!DOCTYPE tp:taxon-treatment
  PUBLIC "-//TaxonX//DTD Taxonomic Treatment Publishing DTD v0 20100105//EN" "tax-treatment-NSO.dtd">
<tp:taxon-treatment xmlns:tp="http://www.plazi.org/taxpub"><tp:treatment-meta><kwd-group><label>Taxon classification</label><kwd>
                <named-content content-type="kingdom">Fungi</named-content>
              </kwd><kwd>
                <named-content content-type="order">Entomophthorales</named-content>
              </kwd><kwd>
                <named-content content-type="family">Conidiobolaceae</named-content>
              </kwd></kwd-group><mixed-citation publication-type="journal"><person-group><name><surname>Nie</surname><given-names>Yong</given-names></name><name><surname>Yin</surname><given-names>Ying</given-names></name><name><surname>Zhao</surname><given-names>Heng</given-names></name><name><surname>Liu</surname><given-names>XiaoYong</given-names></name><name><surname>Huang</surname><given-names>Bo</given-names></name></person-group><article-title>﻿Unveiling species diversity within the family <tp:taxon-name><tp:taxon-name-part taxon-name-part-type="genus" reg="Conidiobolaceae">Conidiobolaceae</tp:taxon-name-part></tp:taxon-name> (<tp:taxon-name><tp:taxon-name-part taxon-name-part-type="order">Entomophthorales</tp:taxon-name-part></tp:taxon-name>) in China: Descriptions of two new species and reassessment of the taxonomic position of <italic><tp:taxon-name><tp:taxon-name-part taxon-name-part-type="genus" reg="Conidiobolus">Conidiobolus</tp:taxon-name-part><tp:taxon-name-part taxon-name-part-type="species" reg="polyspermus">polyspermus</tp:taxon-name-part></tp:taxon-name></italic></article-title><source>MycoKeys</source><day>22</day><month>05</month><year>2024</year><volume>105</volume><fpage>203</fpage><lpage>216</lpage><pub-id pub-id-type="doi">10.3897/mycokeys.105.117871</pub-id></mixed-citation></tp:treatment-meta><tp:nomenclature><label>﻿</label><tp:taxon-name>
              <object-id xmlns:xlink="http://www.w3.org/1999/xlink" content-type="arpha" xlink:type="simple">01F48CE4-7DFE-5BAA-B274-83057F9E8A78</object-id>
              <tp:taxon-name-part taxon-name-part-type="genus" reg="Conidiobolus">Conidiobolus</tp:taxon-name-part>
              <tp:taxon-name-part taxon-name-part-type="species" reg="polyspermus">polyspermus</tp:taxon-name-part>
              <object-id xmlns:xlink="http://www.w3.org/1999/xlink" content-type="mycobank" xlink:type="simple">MycoBank No: 328763</object-id>
            </tp:taxon-name><tp:taxon-authority>Drechsler, Mycologia, 53: 279. 1961.</tp:taxon-authority></tp:nomenclature><tp:treatment-sec sec-type="material" id="SECID0EM4BG"><title>Specimens examined.</title><p>United States, Maryland, 26 July 1955, Drechsler, <named-content xmlns:xlink="http://www.w3.org/1999/xlink" content-type="dwc:institutional_code" xlink:title="American Type Culture Collection" xlink:href="http://grbio.org/institution/american-type-culture-collection" xlink:type="simple">ATCC</named-content> 14444.</p></tp:treatment-sec><tp:treatment-sec sec-type="description" id="SECID0EW4BG"><title>Description.</title><p>Refer to <xref ref-type="bibr" rid="B4">Drechsler (1961)</xref>.</p></tp:treatment-sec><tp:treatment-sec sec-type="notes" id="SECID0EA5BG"><title>Notes.</title><p>In accordance with King’s numerical taxonomy of <italic><tp:taxon-name><tp:taxon-name-part taxon-name-part-type="genus" reg="Conidiobolus">Conidiobolus</tp:taxon-name-part></tp:taxon-name></italic> (<xref ref-type="bibr" rid="B19">King 1976b</xref>), <italic><tp:taxon-name><tp:taxon-name-part taxon-name-part-type="genus" reg="Conidiobolus">C.</tp:taxon-name-part><tp:taxon-name-part taxon-name-part-type="species" reg="polyspermus">polyspermus</tp:taxon-name-part></tp:taxon-name></italic> was initially identified as a synonym of <italic><tp:taxon-name><tp:taxon-name-part taxon-name-part-type="genus" reg="Conidiobolus">C.</tp:taxon-name-part><tp:taxon-name-part taxon-name-part-type="species" reg="megalotocus">megalotocus</tp:taxon-name-part></tp:taxon-name></italic>. However, upon a thorough comparison of morphological traits based on the original descriptions, it became evident that <italic><tp:taxon-name><tp:taxon-name-part taxon-name-part-type="genus" reg="Conidiobolus">C.</tp:taxon-name-part><tp:taxon-name-part taxon-name-part-type="species" reg="polyspermus">polyspermus</tp:taxon-name-part></tp:taxon-name></italic> (15–55 × 12–48 μm) produces larger conidia than those of <italic><tp:taxon-name><tp:taxon-name-part taxon-name-part-type="genus" reg="Conidiobolus">C.</tp:taxon-name-part><tp:taxon-name-part taxon-name-part-type="species" reg="megalotocus">megalotocus</tp:taxon-name-part></tp:taxon-name></italic> (12–44 × 10–42 μm). Notably, <italic><tp:taxon-name><tp:taxon-name-part taxon-name-part-type="genus" reg="Conidiobolus">C.</tp:taxon-name-part><tp:taxon-name-part taxon-name-part-type="species" reg="polyspermus">polyspermus</tp:taxon-name-part></tp:taxon-name></italic> is not reported to form microconidia, distinguishing it from <italic><tp:taxon-name><tp:taxon-name-part taxon-name-part-type="genus" reg="Conidiobolus">C.</tp:taxon-name-part><tp:taxon-name-part taxon-name-part-type="species" reg="megalotocus">megalotocus</tp:taxon-name-part></tp:taxon-name></italic> (<xref ref-type="bibr" rid="B3">Drechsler 1956</xref>; <xref ref-type="bibr" rid="B4">1961</xref>). Furthermore, the phylogenetic tree (Fig. <xref ref-type="fig" rid="F1">1</xref>) revealed a distinct relationship between <italic><tp:taxon-name><tp:taxon-name-part taxon-name-part-type="genus" reg="Conidiobolus">C.</tp:taxon-name-part><tp:taxon-name-part taxon-name-part-type="species" reg="polyspermus">polyspermus</tp:taxon-name-part></tp:taxon-name></italic> and <italic><tp:taxon-name><tp:taxon-name-part taxon-name-part-type="genus" reg="Conidiobolus">C.</tp:taxon-name-part><tp:taxon-name-part taxon-name-part-type="species" reg="megalotocus">megalotocus</tp:taxon-name-part></tp:taxon-name></italic>. In light of these findings, we propose the separation of <italic><tp:taxon-name><tp:taxon-name-part taxon-name-part-type="genus" reg="Conidiobolus">C.</tp:taxon-name-part><tp:taxon-name-part taxon-name-part-type="species" reg="polyspermus">polyspermus</tp:taxon-name-part></tp:taxon-name></italic> from <italic><tp:taxon-name><tp:taxon-name-part taxon-name-part-type="genus" reg="Conidiobolus">C.</tp:taxon-name-part><tp:taxon-name-part taxon-name-part-type="species" reg="megalotocus">megalotocus</tp:taxon-name-part></tp:taxon-name></italic>, affirming its taxonomic status at the species level.</p></tp:treatment-sec><tp:treatment-sec><!--Section generated to contain objects referenced in tp:taxon-treatment.--><fig id="F1" position="float" orientation="portrait"><object-id xmlns:xlink="http://www.w3.org/1999/xlink" content-type="doi" xlink:type="simple">10.3897/mycokeys.105.117871.figure1</object-id><object-id xmlns:xlink="http://www.w3.org/1999/xlink" content-type="arpha" xlink:type="simple">CB252601-1119-565F-B732-28E409730DF1</object-id><label>Figure 1.</label><caption><p>Maximum likelihood (<abbrev xmlns:xlink="http://www.w3.org/1999/xlink" xlink:title="Maximum likelihood" id="ABBRID0E54AG" xlink:type="simple">ML</abbrev>) tree obtained by phylogenetic analyses of the combined <abbrev xmlns:xlink="http://www.w3.org/1999/xlink" xlink:title="nuclear large subunit of rDNA" id="ABBRID0EC5AG" xlink:type="simple">nucLSU</abbrev>, <italic>EFL</italic> and <abbrev xmlns:xlink="http://www.w3.org/1999/xlink" xlink:title="mitochondrial small subunit of rDNA" id="ABBRID0EI5AG" xlink:type="simple">mtSSU</abbrev> sequences. Two <italic><tp:taxon-name><tp:taxon-name-part taxon-name-part-type="genus" reg="Azygosporus">Azygosporus</tp:taxon-name-part></tp:taxon-name></italic> and three <italic><tp:taxon-name><tp:taxon-name-part taxon-name-part-type="genus" reg="Microconidiobolus">Microconidiobolus</tp:taxon-name-part></tp:taxon-name></italic> species were served as outgroups. The proposed new species is in boldface. Maximum Likelihood bootstrap values (≥70%) / Bayesian posterior probabilities (≥0.95) of clades are provided alongside the branches. The scale bar at the bottom left indicates substitutions per site.</p></caption><graphic xmlns:xlink="http://www.w3.org/1999/xlink" xlink:href="mycokeys-105-203-g001.jpg" position="float" orientation="portrait" xlink:type="simple" id="oo_1053909.jpg"><uri content-type="original_file" xlink:type="simple">https://binary.pensoft.net/fig/1053909</uri></graphic></fig></tp:treatment-sec><ref-list><ref id="B4"><mixed-citation xmlns:xlink="http://www.w3.org/1999/xlink" xlink:type="simple"><person-group><name name-style="western"><surname>Drechsler</surname><given-names>C</given-names></name></person-group> (<year>1961</year>) <article-title>Two species of <italic><tp:taxon-name><tp:taxon-name-part taxon-name-part-type="genus">Conidiobolus</tp:taxon-name-part></tp:taxon-name></italic> often forming zygospores adjacent to antheridium-like distentions.</article-title><source>Mycologia</source><volume>53</volume>(<issue>3</issue>): <fpage>278</fpage>–<lpage>303</lpage>. <ext-link xlink:href="10.1080/00275514.1961.12017960" ext-link-type="doi" xlink:type="simple">https://doi.org/10.1080/00275514.1961.12017960</ext-link></mixed-citation></ref><ref id="B19"><mixed-citation xmlns:xlink="http://www.w3.org/1999/xlink" xlink:type="simple"><person-group><name name-style="western"><surname>King</surname><given-names>DS</given-names></name></person-group> (<year>1976b</year>) <article-title>Systematics of <italic><tp:taxon-name><tp:taxon-name-part taxon-name-part-type="genus">Conidiobolus</tp:taxon-name-part></tp:taxon-name></italic> (<tp:taxon-name><tp:taxon-name-part taxon-name-part-type="order">Entomophthorales</tp:taxon-name-part></tp:taxon-name>) using numerical taxonomy II. Taxonomic considerations.</article-title><source>Canadian Journal of Botany</source><volume>54</volume>(<issue>12</issue>): <fpage>1285</fpage>–<lpage>1296</lpage>. <ext-link xlink:href="10.1139/b76-141" ext-link-type="doi" xlink:type="simple">https://doi.org/10.1139/b76-141</ext-link></mixed-citation></ref><ref id="B3"><mixed-citation xmlns:xlink="http://www.w3.org/1999/xlink" xlink:type="simple"><person-group><name name-style="western"><surname>Drechsler</surname><given-names>C</given-names></name></person-group> (<year>1956</year>) Two new species of <italic><tp:taxon-name><tp:taxon-name-part taxon-name-part-type="genus">Conidiobolus</tp:taxon-name-part></tp:taxon-name></italic>. American Journal of Botany 43(10): 778–787. <ext-link xlink:href="10.1002/j.1537-2197.1956.tb11168.x" ext-link-type="doi" xlink:type="simple">https://doi.org/10.1002/j.1537-2197.1956.tb11168.x</ext-link></mixed-citation></ref></ref-list></tp:taxon-treatment>
